# Supplementary material for: SLIT2/ROBO1 axis contributes to the Warburg effect in osteosarcoma through activation of SRC/ERK/c-MYC/PFKFB2 pathway
Source: Cell Death Dis. 2018 Mar 9;9(3):390. doi: 10.1038/s41419-018-0419-y (PMC5844886; doi:10.1038/s41419-018-0419-y)
Supplement: Supplementary file 7 — Supplementary Table 1 [file 41419_2018_419_MOESM7_ESM.xlsx]

## Sheet: Sheet1
Supplementary Table 1 The sequences of siRNA
	sense 5'-3'	antisense 5'-3'
Robo1 si-1	CGCUGGCAAAUAUGUUUGUTT	ACAAACAUAUUUGCCAGCGTT
Slit2 si-1	CCGAGAGACUGGAUUUAAATT	UUUAAAUCCAGUCUCUCGGTT
Negative control	UUCUCCGAACGUGUCACGUTT	ACGUGACACGUUCGGAGAATT
