# Supplementary material for: SLIT2/ROBO1 axis contributes to the Warburg effect in osteosarcoma through activation of SRC/ERK/c-MYC/PFKFB2 pathway
Source: Cell Death Dis. 2018 Mar 9;9(3):390. doi: 10.1038/s41419-018-0419-y (PMC5844886; doi:10.1038/s41419-018-0419-y)
Supplement: Supplementary file 8 — Supplementary Table 2 [file 41419_2018_419_MOESM8_ESM.xlsx]

## Sheet: Sheet1
Supplementary Table 2 Primer sequences:
	sense 5'-3'	antisense 5'-3'
Robo1	CCTGTGTCTACAGACAGCAACATGA	GCACTGGAGGTGGTGGAAGA
Slit2	GTGCTGGTCCTGGAGAAATG	GCATCGGTAAAAGTCAACTGG
PFKFB1	GGCCAGTATCGACGAGAGG	CAAAAACCGCAACATGACCTTC
PFKFB2	AGTCCTACGACTTCTTTCGGC	TCTCCTCAGTGAGATACGCCT
PFKFB3	ATTGCGGTTTTCGATGCCAC	GCCACAACTGTAGGGTCGT
PFKFB4	CAACATCGTGCAAGTGAAACTG	GACTCGTAGGAGTTCTCATAGCA
18S	TGCGAGTACTCAACACCAACA	GCATATCTTCGGCCCACA
β-Actin	CATGTACGTTGCTATCCAGGC	CTCCTTAATGTCACGCACGAT
Primers for CHIP
Primer 1	CGAAGGGGACTGCAAAAATGAA	CCAGGGGCGAGGATAGATCA
Primer 2	GATCTATCCTCGCCCCTGGC	ACACGATGTGGCGGCTCC
Primer 3	AAACATGGGTGCCGTCCTTG	GGTAGCAAGACCCGTTGTCC
Primer 4	AAAGGACAACGGGTCTTGCT	CAGTCTTTTGGCCCCTGGAA
Primer 5	GGTTCCAGGGGCCAAAAGAC	CCTGGGTTCTAGGCATACACG
Primer 6	ACACAGCCACTGAATTTCAAAGC	CAAGTGGGACTTGCTGTCTGA
Primer 7	AAATTAGCTGGGCGTGGTGG	TTCCCTGGACCCACCCATAC
Primer 8	ATCCAGCCGGGATTCAGACA	CCCCGGTGGACTTCTAACCA
Primer 9	CCAATGGGGTGTATGGGTGG	AATAGGGCTGGGGGCGG
Primer 10	GCATTTTCTCGTCACCCGGC	TCGCCGGCAAATCATGTGAG
ChIP-qPCR assay
Primer 10	GCGCCCGATTGGTGGATG	GCTACAGTCGCCGGCAAATC
Sequence of wild-type and mutated PFKFB2 promoter region
( Highlight areas are the mutation sequences )
	sequences
wild-type	ggtacccgtctgacctgtggagccgggtatgtatacaccctaaggcataattagctcaagtgttgtggtagtttattctagcaaaaacatctttaaagcttacgttcccatttatggatctaatgaggttctgctgggattcaggaatgagagcgttaatctttgcagcattttct
	cgtcacccggcacacccgctctcaagacgcctaccgaatagtctactctcgcgagagtcagaaaaaagtcaagctttttattaacaccgcccccagccctattagtta
	ccaagcaacagtgccaccaggctcctcggcgctgggaaactcaggagcttgtgatctctctggttccgacttccagccgccttcccgagccagttaggcgattgcgacc
	ctgccccgccccctgggtcctgcaggcgcccgattggtggatgattctctccaggtgaggacctacgcgcgagggggcggggccagacgggctcacatgatttgccggcgactgtagcgccgctagc
mutation	ggtacccgtctgacctgtggagccgggtatgtatacaccctaaggcataattagctcaagtgttgtggtagtttattctagcaaaaacatctttaaagcttacgttcccatttatggatctaatgaggttctgctgggattcaggaatgagagcgttaatctttgcagcattttct
	cgtcacccggcacacccgctctcaagacgcctaccgaatagtctactctcgcgagagtcagaaaaaagtcaagctttttattaacaccgcccccagccctattagttaccaagcaacagtgccaccaggctcctcg
	gcgctgggaaactcaggagcttgtgatctctctggttccgacttccagccgccttcccgagccagttaggcgattgcgaccctgccccgccccctgggtcctgcaggcgcccgattggtggatgattctctccaggtga
	ggacctacgcgcgagggggcggggccagacgggctctgacaatttgccggcgactgtagcgccgctagc
